# Supplementary material for: Is [177Lu]Lu-PSMA-617 Redefining Value in mCRPC Care? A Meta-Analysis of Clinical and Economic Endpoints
Source: Cancers (Basel). 2025 Jul 4;17(13):2247. doi: 10.3390/cancers17132247 (PMC12248729; doi:10.3390/cancers17132247)
Supplement: Supplementary file 1 [file cancers-17-02247-s001.zip]

Archive with 6 entries (6 files):
- figura S3 publlication bias.jpeg
- figura S4 OS.jpeg
- figure S1.jpg
- figure S2.jpg
- Tabella S1.pdf
- Tabella S2.pdf
